# Supplementary material for: The Xanthomonas type-III effector XopS stabilizes CaWRKY40a to regulate defense responses and stomatal immunity in pepper (Capsicum annuum)
Source: Plant Cell. 2022 Feb 2;34(5):1684–708. doi: 10.1093/plcell/koac032 (PMC9048924; doi:10.1093/plcell/koac032)
Supplement: koac032_supplementary_data [file koac032_supplementary_data.zip]

Archive with 3 entries (3 files):
- tpc.21.00991_Supplemental Figures and Tables.pdf
- tpc.21.00991_Supplemental File S1.zip
- tpc.21.00991_Supplemental File S2.pdf
